# Supplementary material for: Centrifugal Spinning Enables the Formation of Silver Microfibers with Nanostructures
Source: Nanomaterials (Basel). 2022 Jun 22;12(13):2145. doi: 10.3390/nano12132145 (PMC9268077; doi:10.3390/nano12132145)
Supplement: Supplementary file 1 [file nanomaterials-12-02145-s001.zip]

Archive with 1 entries (1 files):
- nanomaterials-1755681-Supplementary.pdf
